# Supplementary material for: Stochastic assembly produces heterogeneous communities in the Caenorhabditis elegans intestine
Source: PLoS Biol. 2017 Mar 3;15(3):e2000633. doi: 10.1371/journal.pbio.2000633 (PMC5336226; doi:10.1371/journal.pbio.2000633)
Supplement: S1 Data — (XLS) [file pbio.2000633.s009.xls]

## Sheet: Fig1B
AU37 worms
Single worm data
	2015-08-31											2015-07-31																								2016-01-18
	1	2	3	4	5	6	7	8	9	10	11	1	2	3	4	5	6	7	8	9	10	11	12	13	14	15	16	17	18	19	20	21	22	23	24	1	2	3	4	5	6	7	8	9	10	11	12	13	14
YFP	666.667	3433.33	1700	300	500	133.333	0	166.667	533.333	333.333	1900	5333.33	3333.33	1000	143333	200	63333.3	6000	666.667	33.3333	66.6667	33.3333	133.333	176667	26666.7	333.333	333.333	1100	35000	1333.33	16666.7	666.667	9666.67	66.6667	133333	0.1	23.3333	0	43333.3	0	103333	10333.3	130000	8666.67	0.1	32000	83.3333	0.1	200
dsRed	3466.67	0	466.667	4666.67	2000	1866.67	1833.33	2766.67	900	900	433.333	0.1	21666.7	53333.3	3333.33	1700	30000	0.1	53000	3866.67	433.333	300	500	6666.67	30000	65000	56333.3	3933.33	666.667	17000	7000	46666.7	55000	266.667	20000	3500	13.3333	0	53333.3	0	50000	48666.7	0.1	1666.67	10	1666.67	10	2333.33	433.333
Total	4133.33	3433.33	2166.67	4966.67	2500	2000	1833.33	2933.33	1433.33	1233.33	2333.33	5333.43	25000	54333.3	146667	1900	93333.3	6000.1	53666.7	3900	500	333.333	633.333	183333	56666.7	65333.3	56666.7	5033.33	35666.7	18333.3	23666.7	47333.3	64666.7	333.333	153333	3500	36.6667	0	96666.7	0	153333	59000	130000	10333.3	10	33666.7	93.3333	2333.33	633.333
%dsRed	0.83871	0	0.215385	0.939597	0.8	0.933333	1	0.943182	0.627907	0.72973	0.185714	1.87496e-05	0.866667	0.981595	0.0227273	0.894737	0.321429	1.66664e-05	0.987578	0.991453	0.866667	0.9	0.789474	0.0363636	0.529412	0.994898	0.994118	0.781457	0.0186916	0.927273	0.295775	0.985915	0.850515	0.8	0.130435	1	0.363636	#DIV/0!	0.551724	#DIV/0!	0.326087	0.824859	0	0.16129	1	0.049505	0.107143	1	0.684211
Residual	2800	-3433.33	-1233.33	4366.67	1500	1733.33	1833.33	2600	366.667	566.667	-1466.67	-5333.23	18333.3	52333.3	-140000	1500	-33333.3	-5999.9	52333.3	3833.33	366.667	266.667	366.667	-170000	3333.33	64666.7	56000	2833.33	-34333.3	15666.7	-9666.67	46000	45333.3	200	-113333	3500	-10	0	10000	0	-53333.3	38333.3	-130000	-7000	10	-30333.3	-73.3333	2333.33	233.333
SD	136.521	0	110.477	96.9328	115.47	64.4061	0	72.3871	105.654	90.045	108.452	0	981.307	572.013	3295.24	77.2328	8237.54	0	468.467	33.1906	43.8854	31.6228	59.2349	4627.54	6859.94	332.482	332.351	169.273	466.978	641.967	1281.87	468.073	1655.46	42.1637	7613.87	0	5.31816	#DIV/0!	8927.12	#DIV/0!	10598.1	1685.58	0	682.605	0	726.672	5.45545	0	67.5382
[truncated: 10 more columns]

## Sheet: 2A and S5B
CFU/mL	CFU Eaten/Worm/h	SD(y)		Internal CFU/Worm/h	CFU/mL	Internal CFU	SD(count)		Internal CFU/Worm/h
1200000000	561321	55009		AU37 Worms	4550000000	462.963	84.5251		CFU/mL	glp-4	SD(count)
120000000	21428.6	3880.59			410000000	61.2745	12.2549		4100000	0	0
11500000	3846.15	2041			30000000	3.13889	0.295282		12500000	0.0422535	0.0225527
1000000000	59294.9	42156.9			3500000	0.546875	0.119338		42000000	0	0
95000000	22041.4	3386.25			1000000000	98.375	16.2019		95000000	0.40678	0.0888117
12500000	3307.21	362.879			95000000	16.6316	1.8712		330000000	1.63399	0.326797
3900000000	64516.1	0.487984			12500000	0.425	0.103078		1000000000	14.7	1.17909
355000000	9523.81	6.57246			4550000000	239.316	45.2265		3000000000	23.8095	4.02454
40500000	2739.73	2.88246			410000000	22.9885	5.14039
3950000	925.926	0.79429			30000000	0.697674	0.232558
					3500000	0.151515	0.151515

## Sheet: 2B
AU37 worms, MC4100 E. coli bacteria
	CFU/Individual Worm
		Worm
		1	2	3	4	5	6	7	8	9	10	11	12	Average	Logistic
Day	3	21.6667	10	3.33333	170	28.3333	5	130	218.333	195	141.667			92.3333	92.3333
	4	53.3333	8333.33	46.6667	7900	90	11033.3							4576.11	413.163
	5	1700	3766.67											2733.33	1838.8
	6	1400	203.333	79666.7	156.667	3700	43.3333	3.33333	3.33333	3.33333				9464.44	7992.1
	7	58000	3.33333	151667	93666.7	7666.67	6200	35666.7	10	3.33333	14333.3	20		33385.2	31548.5
	8	6933.33	1966.67	36666.7	166667	133.333	76666.7	5066.67	186667	140000	33.3333	12333.3	76666.7	59150	92157.9
	9	240000	176667	11333.3	140000	203333	73333.3	210000	230000	386667	86666.7	146667	45666.7	162528	161303
	10	253333	203333	1033.33	166667	196667	173333	190000	6666.67	183333	370000	240000	76666.7	171753	193737
	11	486667	563333	490000	26000	23666.7	323333	410000	153333	303333	506667	77666.7	183333	295611	202837
	SD
	3	6.00925	4.08248	2.35702	16.8325	6.87184	2.88675	14.7196	19.0759	18.0278	15.3659
	4	13.3333	527.046	12.4722	513.16	17.3205	606.447
	5	238.048	354.338
	6	216.025	26.0342	5153.21	22.8522	351.188	12.0185	3.33333	3.33333	3.33333
	7	4396.97	3.33333	7110.24	5587.68	1598.61	454.606	3448.03	5.7735	3.33333	2185.81	8.16497
	8	480.74	256.038	3496.03	23570.2	66.6667	15986.1	410.961	24944.4	21602.5	33.3333	2027.59	15986.1
	9	28284.3	24267	1943.65	21602.5	26034.2	15634.7	26457.5	27688.7	35901.1	16996.7	22110.8	3901.57		r
	10	29059.3	26034.2	185.592	23570.2	25603.8	24037	25166.1	1490.71	24720.7	35118.8	28284.3	15986.1
	11	40276.8	43333.3	40414.5	2943.92	2808.72	32829.5	36968.5	22607.8	31798	41096.1	5088.11	24720.7

## Sheet: 4A and S2A
CFU/Worm
	10^9 CFU/mL
	2015-07-31																								2016-01-18
	1	2	3	4	5	6	7	8	9	10	11	12	13	14	15	16	17	18	19	20	21	22	23	24	1	2	3	4	5	6	7	8	9	10	11	12	13	14	15	16	17	18	19	20	21	22	23	24
YFP	73333.3	50000	3333.33	53333.3	76666.7	73333.3	80000	103333	113333	12000	86666.7	21666.7	86666.7	186667	30000	156667	16666.7	63333.3	153333	123333	176667	116667	70000	40000	0	0	3333.33	33.3333	96.6667	333.333	66.6667	0	60	113.333	3000	43333.3	63.3333	7000	3333.33	70	56.6667	86.6667	23333.3	100	196.667	23333.3	150	110000
dsRed	110000	113333	3333.33	133333	113333	103333	70000	170000	156667	18666.7	136667	4333.33	56666.7	110000	80000	220000	183333	280000	76666.7	130000	153333	140000	140000	23333.3	63333.3	15333.3	10000	833.333	106.667	4000	103.333	243333	46.6667	160	6333.33	110000	73.3333	3333.33	200000	116.667	73.3333	126.667	113333	70	123.333	186667	206.667	183333
Total	183333	163333	6666.67	186667	190000	176667	150000	273333	270000	30666.7	223333	26000	143333	296667	110000	376667	200000	343333	230000	253333	330000	256667	210000	63333.3	63333.3	15333.3	13333.3	866.667	203.333	4333.33	170	243333	106.667	273.333	9333.33	153333	136.667	10333.3	203333	186.667	130	213.333	136667	170	320	210000	356.667	293333
%dsRed	0.6	0.693878	0.5	0.714286	0.596491	0.584906	0.466667	0.621951	0.580247	0.608696	0.61194	0.166667	0.395349	0.370787	0.727273	0.584071	0.916667	0.815534	0.333333	0.513158	0.464646	0.545455	0.666667	0.368421	1	1	0.75	0.961538	0.52459	0.923077	0.607843	1	0.4375	0.585366	0.678571	0.717391	0.536585	0.322581	0.983607	0.625	0.564103	0.59375	0.829268	0.411765	0.385417	0.888889	0.579439	0.625
Residual	36666.7	63333.3	0	80000	36666.7	30000	-10000	66666.7	43333.3	6666.67	50000	-17333.3	-30000	-76666.7	50000	63333.3	166667	216667	-76666.7	6666.67	-23333.3	23333.3	70000	-16666.7	63333.3	15333.3	6666.67	800	10	3666.67	36.6667	243333	-13.3333	46.6667	3333.33	66666.7	10	-3666.67	196667	46.6667	16.6667	40	90000	-30	-73.3333	163333	56.6667	73333.3
SD	12110.6	10753.9	745.356	11268.7	12346.5	11957.3	11155.5	14636.5	14805.6	1560.38	13296	1097.13	10687	15189.2	8528.03	17464.7	7136.24	13121.3	13052.6	14524.6	16541.6	14564.4	12472.2	7008.77	0	0	912.871	32.686	13.0013	320.256	11.6222	0	9.35414	14.8707	823.754	10179.5	10.6433	867.576	3305.9	12.0761	10.3224	13.0969	8031.1	11.7156	15.8953	8314.79	17.0212	15138.3
	10^8 CFU/mL
	2015-07-31																								2016-01-18
	1	2	3	4	5	6	7	8	9	10	11	12	13	14	15	16	17	18	19	20	21	22	23	24	1	2	3	4	5	6	7	8	9	10	11	12	13	14	15	16	17	18	19	20	21	22	23	24
YFP	533.333	113333	43333.3	70000	433.333	33333.3	43333.3	3333.33	5000	17000	103333	116667	83333.3	46666.7	96666.7	33333.3	66666.7	133.333	113333	40000	43333.3	36666.7	70000	83333.3	250	16666.7	333.333	1333.33	166.667	123.333	266.667	253.333	160	300	1000	210	2000	3000	433.333	53333.3	173333	2666.67	196.667	1800	236.667	56.6667	2666.67	466.667
dsRed	233.333	96666.7	130000	186667	366.667	50000	83333.3	11000	400	16000	63333.3	186667	133333	133333	166667	23333.3	140000	300	100000	130000	43333.3	166667	60000	30000	46.6667	140000	21666.7	9000	533.333	16.6667	433.333	76.6667	76.6667	2466.67	24333.3	90	26000	53333.3	4366.67	13333.3	16666.7	6666.67	240	166.667	293.333	233.333	8666.67	666.667
Total	766.667	210000	173333	256667	800	83333.3	126667	14333.3	5400	33000	166667	303333	216667	180000	263333	56666.7	206667	433.333	213333	170000	86666.7	203333	130000	113333	296.667	156667	22000	10333.3	700	140	700	330	236.667	2766.67	25333.3	300	28000	56333.3	4800	66666.7	190000	9333.33	436.667	1966.67	530	290	11333.3	1133.33
%dsRed	0.304348	0.460317	0.75	0.727273	0.458333	0.6	0.657895	0.767442	0.0740741	0.484848	0.38	0.615385	0.615385	0.740741	0.632911	0.411765	0.677419	0.692308	0.46875	0.764706	0.5	0.819672	0.461538	0.264706	0.157303	0.893617	0.984848	0.870968	0.761905	0.119048	0.619048	0.232323	0.323944	0.891566	0.960526	0.3	0.928571	0.946746	0.909722	0.2	0.0877193	0.714286	0.549618	0.0847458	0.553459	0.804598	0.764706	0.588235
Residual	-300	-16666.7	86666.7	116667	-66.6667	16666.7	40000	7666.67	-4600	-1000	-40000	70000	50000	86666.7	70000	-10000	73333.3	166.667	-13333.3	90000	0	130000	-10000	-53333.3	-203.333	123333	21333.3	7666.67	366.667	-106.667	166.667	-176.667	-83.3333	2166.67	23333.3	-120	24000	50333.3	3933.33	-40000	-156667	4000	43.3333	-1633.33	56.6667	176.667	6000	200
SD	73.557	13187	10408.3	13026.8	81.3657	8164.97	9748.29	923.425	111.111	1657.55	11440.7	15469.8	13074.4	10734.4	14280.7	6764	12269.4	55.47	13307.3	10097.6	8498.37	10009.1	10377.5	8574.93	11.4493	7045.95	330.798	622.171	65.06	6.99584	74.1798	14.0066	13.1442	94.4228	565.84	14.4914	786.796	973.009	114.632	5962.85	7119.15	796.819	18.9817	71.3074	20.8954	12.328	824.463	95.6573
	10^7 CFU/mL
	2015-07-31																								2016-01-18
	1	2	3	4	5	6	7	8	9	10	11	12	13	14	15	16	17	18	19	20	21	22	23	24	1	2	3	4	5	6	7	8	9	10	11	12	13	14	15	16	17	18	19	20	21	22	23	24
YFP	66666.7	0.1	63666.7	2333.33	200	100	300	1333.33	36666.7	33333.3	6666.67	66.6667	12333.3	23333.3	8000	566.667	300	13333.3	666.667	33.3333	2666.67	17666.7	76666.7	100	20000	0.1	3.33333	0.1	3000	0.1	136667	0	90000	0.1	3333.33	0	666.667	30333.3	0	20000	133333	123333	3.33333	6.66667	0.1	4333.33	63.3333	4333.33
dsRed	133333	266.667	3000	31666.7	400	233.333	1433.33	13333.3	96666.7	46666.7	133333	333.333	333.333	50000	58666.7	5866.67	633.333	113333	71333.3	333.333	7666.67	5000	26666.7	400	3333.33	40	63.3333	26333.3	6000	186667	3333.33	0	10000	66666.7	60000	0	42333.3	0.1	0	116667	3333.33	13333.3	3.33333	46.6667	9000	1000	20	0.1
Total	200000	266.767	66666.7	34000	600	333.333	1733.33	14666.7	133333	80000	140000	400	12666.7	73333.3	66666.7	6433.33	933.333	126667	72000	366.667	10333.3	22666.7	103333	500	23333.3	40	66.6667	26333.3	9000	186667	140000	0	100000	66666.7	63333.3	0	43000	30333.3	0	136667	136667	136667	6.66667	53.3333	9000	5333.33	83.3333	4333.33
%dsRed	0.666667	0.999625	0.045	0.931373	0.666667	0.7	0.826923	0.909091	0.725	0.583333	0.952381	0.833333	0.0263158	0.681818	0.88	0.911917	0.678571	0.894737	0.990741	0.909091	0.741935	0.220588	0.258065	0.8	0.142857	1	0.95	1	0.666667	1	0.0238095	#DIV/0!	0.1	1	0.947368	#DIV/0!	0.984496	0	#DIV/0!	0.853659	0.0243902	0.097561	0.5	0.875	1	0.1875	0.24	0
Residual	66666.7	266.567	-60666.7	29333.3	200	133.333	1133.33	12000	60000	13333.3	126667	266.667	-12000	26666.7	50666.7	5300	333.333	100000	70666.7	300	5000	-12666.7	-50000	300	-16666.7	40	60	26333.3	3000	186667	-133333	0	-80000	66666.7	56666.7	0	41666.7	-30333.3	0	96666.7	-130000	-110000	0	40	9000	-3333.33	-43.3333	-4333.33
SD	12171.6	0	977.241	851.117	66.6667	48.3046	90.9353	635.642	9413.35	8050.76	4600.44	43.0331	328.918	7282.19	1531.88	131.244	82.3754	6306.04	469.217	31.7821	812.095	1139.75	8120.95	51.6398	975.9	0	3.24893	0	816.497	0	3293.41	#DIV/0!	5477.23	0	3244.43	#DIV/0!	467.736	0	#DIV/0!	7543.91	3292.43	6333.12	2.35702	4.40959	0	520.416	7.11805	0
	10^6 CFU/mL
	2015-07-31																								2016-01-18																								2015-08-31
	1	2	3	4	5	6	7	8	9	10	11	12	13	14	15	16	17	18	19	20	21	22	23	24	1	2	3	4	5	6	7	8	9	10	11	12	13	14	15	16	17	18	19	20	21	22	23	24	1
YFP	5333.33	3333.33	1000	143333	200	63333.3	6000	666.667	33.3333	66.6667	33.3333	133.333	176667	26666.7	333.333	333.333	1100	35000	1333.33	16666.7	666.667	9666.67	66.6667	133333	0.1	23.3333	0	43333.3	0	103333	10333.3	130000	8666.67	0.1	32000	83.3333	0.1	200	113.333	300	0	766.667	333.333	1333.33	766.667	666.667	13333.3	0.1	666.667
dsRed	0.1	21666.7	53333.3	3333.33	1700	30000	0.1	53000	3866.67	433.333	300	500	6666.67	30000	65000	56333.3	3933.33	666.667	17000	7000	46666.7	55000	266.667	20000	3500	13.3333	0	53333.3	0	50000	48666.7	0.1	1666.67	10	1666.67	10	2333.33	433.333	50	116.667	0	366.667	28666.7	210000	2133.33	100	53333.3	160000	3466.67
Total	5333.43	25000	54333.3	146667	1900	93333.3	6000.1	53666.7	3900	500	333.333	633.333	183333	56666.7	65333.3	56666.7	5033.33	35666.7	18333.3	23666.7	47333.3	64666.7	333.333	153333	3500	36.6667	0	96666.7	0	153333	59000	130000	10333.3	10	33666.7	93.3333	2333.33	633.333	163.333	416.667	0	1133.33	29000	211333	2900	766.667	66666.7	160000	4133.33
%dsRed	1.87496e-05	0.866667	0.981595	0.0227273	0.894737	0.321429	1.66664e-05	0.987578	0.991453	0.866667	0.9	0.789474	0.0363636	0.529412	0.994898	0.994118	0.781457	0.0186916	0.927273	0.295775	0.985915	0.850515	0.8	0.130435	1	0.363636	#DIV/0!	0.551724	#DIV/0!	0.326087	0.824859	0	0.16129	1	0.049505	0.107143	1	0.684211	0.306122	0.28	#DIV/0!	0.323529	0.988506	0.993691	0.735632	0.130435	0.8	1	0.83871
Residual	-5333.23	18333.3	52333.3	-140000	1500	-33333.3	-5999.9	52333.3	3833.33	366.667	266.667	366.667	-170000	3333.33	64666.7	56000	2833.33	-34333.3	15666.7	-9666.67	46000	45333.3	200	-113333	3500	-10	0	10000	0	-53333.3	38333.3	-130000	-7000	10	-30333.3	-73.3333	2333.33	233.333	-63.3333	-183.333	0	-400	28333.3	208667	1366.67	-566.667	40000	160000	2800
SD	0	981.307	572.013	3295.24	77.2328	8237.54	0	468.467	33.1906	43.8854	31.6228	59.2349	4627.54	6859.94	332.482	332.351	169.273	466.978	641.967	1281.87	468.073	1655.46	42.1637	7613.87	0	5.31816	#DIV/0!	8927.12	#DIV/0!	10598.1	1685.58	0	682.605	0	726.672	5.45545	0	67.5382	10.7539	16.7332	#DIV/0!	90.9284	331.412	664.56	137.111	53.8382	1885.62	0	136.521
[truncated: 10 more columns]

## Sheet: 4C
glp-4 worms, CFU/individual worm
	10^9 CFU/mL
	1	2	3	4	5	6	7	8	9	10	11	12	13	14	15	16	17	18	19	20	21	22	23	24
YFP	30500	11500	9500	550	550	800	5000	550	150	5000	60	60	5500	55000	1500	10500	3000	4500	3000	6500	1450	5500	55	2300
dsRed	500	13000	2500	150	450	400	2000	300	300	6000	0	15	2500	15500	1300	4000	3000	3500	500	7000	50	5000	5	1050
Total	31000	24500	12000	700	1000	1200	7000	850	450	11000	60	75	8000	70500	2800	14500	6000	8000	3500	13500	1500	10500	60	3350
%dsRed	0.016129	0.530612	0.208333	0.214286	0.45	0.333333	0.285714	0.352941	0.666667	0.545455	0	0.2	0.3125	0.219858	0.464286	0.275862	0.5	0.4375	0.142857	0.518519	0.0333333	0.47619	0.0833333	0.313433
Residual	-30000	1500	-7000	-400	-100	-400	-3000	-250	150	1000	-60	-45	-3000	-39500	-200	-6500	0	-1000	-2500	500	-1400	-500	-50	-1250
SD	330.634	1164.48	663.185	51.1766	74.162	76.98	563.436	65.679	47.1405	778.499	0	5.16398	618.017	1639.25	124.403	802.296	577.35	661.438	308.607	865.431	32.7731	762.896	3.19142	126.57
	10^8 CFU/mL
	1	2	3	4	5	6	7	8	9	10	11	12	13	14	15	16	17	18	19	20	21	22	23	24
YFP	100	25	5	0	160	50	550	5	700	400	1750	65	1000	650	5000	60	2000
dsRed	650	85	15	10	50	115	350	5	550	850	1800	30	13000	2000	500	305	3000
Total	750	110	20	10	210	165	900	10	1250	1250	3550	95	14000	2650	5500	365	5000
%dsRed	0.866667	0.772727	0.75	1	0.238095	0.69697	0.388889	0.5	0.44	0.68	0.507042	0.315789	0.928571	0.754717	0.0909091	0.835616	0.6
Residual	550	60	10	10	-110	65	-200	0	-150	450	50	-35	12000	1350	-4500	245	1000
SD	43.8854	6.55204	2.88675	0	9.20087	8.80006	68.9426	2.35702	82.7312	77.746	140.422	6.75382	454.257	104.41	317.821	10.5554	516.398
	10^7 CFU/mL
	1	2	3	4	5	6	7	8	9	10	11	12	13	14	15	16	17	18	19	20	21	22	23	24
YFP	105	0	10	5	3000	15	4000	40	1350	1400	5	5	0	80	0	650	25
dsRed	325	10	0	5	4500	75	1500	0	350	0	5	10	10	30	5	200	195
Total	430	10	10	10	7500	90	5500	40	1700	1400	10	15	10	110	5	850	220
%dsRed	0.755814	1	0	0.5	0.6	0.833333	0.272727	0	0.205882	0	0.5	0.666667	1	0.272727	1	0.235294	0.886364
Residual	220	10	-10	0	1500	60	-2500	-40	-1000	-1400	0	5	10	-50	5	-450	170
SD	13.2799	0	0	2.35702	632.456	5.27046	492.366	0	78.5905	0	2.35702	2.72166	0	6.96311	0	58.2983	7.01729
	10^6 CFU/mL
	1	2	3	4	5	6	7	8	9	10	11	12	13	14	15	16	17	18	19	20	21	22	23	24
YFP	1600	60	50	3950	7500	35	15	500	700	750	17000	2550	15	150	950	30
dsRed	1050	245	600	350	5000	395	105	9500	20	2450	350	250	35	10	6350	310
Total	2650	305	650	4300	12500	430	120	10000	720	3200	17350	2800	50	160	7300	340
%dsRed	0.396226	0.803279	0.923077	0.0813953	0.4	0.918605	0.875	0.95	0.0277778	0.765625	0.0201729	0.0892857	0.7	0.0625	0.869863	0.911765
Residual	-550	185	550	-3600	-2500	360	90	9000	-680	1700	-16650	-2300	20	-140	5400	280
SD	118.693	10.3491	32.0256	84.5263	816.497	8.45263	5.40062	324.893	20.787	112.962	276.059	71.1303	4.83046	4.56435	135.513	7.79643

## Sheet: 5BC
AU37 worms. Ea+Sm grown separately,re-fed every day for 5 days
10^10-10^6 CFU/mL feeding
		10^10 CFU/mL
		1	2	3	4	5	6	7	8	9	10	11	12	13	14	15	16	17	18	19	20	21	22	23	24		Median	Mean	Variance
	E	9	12	59	12	15	28	27	41	54	59	23	15	39	7	2	15	22	7	10	13	37	20	11	50
	S	6	5	9	8	7	13	2	18	20	16	34	2	19	6	6	19	20	2	13	5	11	8	3	32
	D	2	2	1	2	1	1	1	1	1	1	1	1	1	0	0	2	2	2	1	2	1	2	2	1
CFU/Worm	E	4500	6000	2950	6000	750	1400	1350	2050	2700	2950	1150	750	1950	35	10	7500	11000	3500	500	6500	1850	10000	5500	2500
	S	3000	2500	450	4000	350	650	100	900	1000	800	1700	100	950	30	30	9500	10000	1000	650	2500	550	4000	1500	1600
	Total	7500	8500	3400	10000	1100	2050	1450	2950	3700	3750	2850	850	2900	65	40	17000	21000	4500	1150	9000	2400	14000	7000	4100
	%E	0.6	0.705882	0.867647	0.6	0.681818	0.682927	0.931034	0.694915	0.72973	0.786667	0.403509	0.882353	0.672414	0.538462	0.25	0.441176	0.52381	0.777778	0.434783	0.722222	0.770833	0.714286	0.785714	0.609756		0.688921	0.658655	0.0267686
		10^9 CFU/mL
		1	2	3	4	5	6	7	8	9	10	11	12	13	14	15	16	17	18	19	20	21	22	23	24		Median	Mean	Variance
	E	11	19	0	49	8	4	42	4	1	6	140	16	27	24	4	2	1	12	1	6	10	17	4	2
	S	55	53	42	25	32	6	27	38	36	14	48	14	51	17	19	32	10	55	10	49	67	18	29	26
	D	2	2	2	2	2	2	1	1	1	1	2	1	2	2	2	1	1	2	1	1	1	1	2	2
CFU/Worm	E	5500	9500	0	24500	4000	2000	2100	200	50	300	70000	800	13500	12000	2000	100	50	6000	50	300	500	850	2000	1000
	S	27500	26500	21000	12500	16000	3000	1350	1900	1800	700	24000	700	25500	8500	9500	1600	500	27500	500	2450	3350	900	14500	13000
	Total	33000	36000	21000	37000	20000	5000	3450	2100	1850	1000	94000	1500	39000	20500	11500	1700	550	33500	550	2750	3850	1750	16500	14000
	%E	0.166667	0.263889	0	0.662162	0.2	0.4	0.608696	0.0952381	0.027027	0.3	0.744681	0.533333	0.346154	0.585366	0.173913	0.0588235	0.0909091	0.179104	0.0909091	0.109091	0.12987	0.485714	0.121212	0.0714286		0.176509	0.268508	0.0497449
		10^8 CFU/mL
		1	2	3	4	5	6	7	8	9	10	11	12	13	14	15	16	17	18	19	20	21	22	23	24		Median	Mean	Variance
	E	0	1	2	2	4	1	6	1	31	4	61	18	114	15	5	24	20	11	4	6	26	4	3	0
	S	14	9	14	23	15	22	23	48	30	17	14	15	58	50	26	40	22	54	19	23	70	32	61	24
	D	2	2	2	2	2	2	2	2	2	2	2	2	2	2	2	2	2	2	2	2	2	2	2	2
CFU/Worm	E	0	500	1000	1000	2000	500	3000	500	15500	2000	30500	9000	57000	7500	2500	12000	10000	5500	2000	3000	13000	2000	1500	0
	S	7000	4500	7000	11500	7500	11000	11500	24000	15000	8500	7000	7500	29000	25000	13000	20000	11000	27000	9500	11500	35000	16000	30500	12000
	Total	7000	5000	8000	12500	9500	11500	14500	24500	30500	10500	37500	16500	86000	32500	15500	32000	21000	32500	11500	14500	48000	18000	32000	12000
	%E	0	0.1	0.125	0.08	0.210526	0.0434783	0.206897	0.0204082	0.508197	0.190476	0.813333	0.545455	0.662791	0.230769	0.16129	0.375	0.47619	0.169231	0.173913	0.206897	0.270833	0.111111	0.046875	0		0.182195	0.238695	0.047094
		10^7 CFU/mL
		1	2	3	4	5	6	7	8	9	10	11	12	13	14	15	16	17	18	19	20	21	22	23	24		Median	Mean	Variance
	E	4	13	4	5	3	7	47	6	7	3	8	1	4	116	2	5	3	24	10	9	38	25	14	3
	S	18	18	26	16	40	12	73	45	52	40	60	14	16	45	33	28	34	105	53	91	103	161	125	23
	D	2	2	2	2	2	2	2	2	2	2	2	2	2	2	2	1	2	2	2	2	2	2	2	2
CFU/Worm	E	2000	6500	2000	2500	1500	3500	23500	3000	3500	1500	4000	500	2000	58000	1000	250	1500	12000	5000	4500	19000	12500	7000	1500
	S	9000	9000	13000	8000	20000	6000	36500	22500	26000	20000	30000	7000	8000	22500	16500	1400	17000	52500	26500	45500	51500	80500	62500	11500
	Total	11000	15500	15000	10500	21500	9500	60000	25500	29500	21500	34000	7500	10000	80500	17500	1650	18500	64500	31500	50000	70500	93000	69500	13000
	%E	0.181818	0.419355	0.133333	0.238095	0.0697674	0.368421	0.391667	0.117647	0.118644	0.0697674	0.117647	0.0666667	0.2	0.720497	0.0571429	0.151515	0.0810811	0.186047	0.15873	0.09	0.269504	0.134409	0.100719	0.115385		0.133871	0.189911	0.0233412
		10^6 CFU/mL
		1	2	3	4	5	6	7	8	9	10	11	12	13	14	15	16	17	18	19	20	21	22	23	24		Median	Mean	Variance
	E	2	4	8	23	5	2	35	3	50	19	1	5	23	2	4	19	25	20	33	3	2	5	5	5
	S	37	55	29	11	41	45	81	36	25	26	49	23	114	16	111	60	40	1	46	34	61	32	67	49
	D	2	1	2	2	2	2	1	2	2	2	1	2	2	2	2	2	2	2	0	1	2	2	1	2
CFU/Worm	E	1000	200	4000	11500	2500	1000	1750	1500	25000	9500	50	2500	11500	1000	2000	9500	12500	10000	165	150	1000	2500	250	2500
	S	18500	2750	14500	5500	20500	22500	4050	18000	12500	13000	2450	11500	57000	8000	55500	30000	20000	500	230	1700	30500	16000	3350	24500
	Total	19500	2950	18500	17000	23000	23500	5800	19500	37500	22500	2500	14000	68500	9000	57500	39500	32500	10500	395	1850	31500	18500	3600	27000
	%E	0.0512821	0.0677966	0.216216	0.676471	0.108696	0.0425532	0.301724	0.0769231	0.666667	0.422222	0.02	0.178571	0.167883	0.111111	0.0347826	0.240506	0.384615	0.952381	0.417722	0.0810811	0.031746	0.135135	0.0694444	0.0925926		0.123123	0.231172	0.0592555

## Sheet: S1
S1A
	Supernatant
	YFP						dsRed
	0	10	20	50	100	200	0	10	20	50	100	200
Count	19	31	9	15	0	0	14	18	76	23	7	4
Dilution	4	1	1	1	0	0	4	2	1	1	1	1
CFU/mL	9500000	15500	4500	7500	0	0	7000000	90000	38000	11500	3500	2000
External CFU/Internal CFU/h	0.171687	0.00152239	0.000186176	0.000915825	0	0	0.201149	0.00219156	0.000601266	0.000284091	5.85937e-05	4.20168e-05
S1B
Time 24
48 worm batch
	YFP						dsRed
	0	10	20	50	100	200	0	10	20	50	100	200
Count	25	46	103	37	10	36	15	22	30	22	35	21
Dilution	4	3	3	3	3	3	4	4	4	4	4	4
CFU/Worm	10416.7	1916.67	4291.67	1541.67	416.667	1500	6250	9166.67	12500	9166.67	14583.3	8750
#Worms	221.333	221.333	234.667	221.333	229.333	221.333	232	186.667	210.667	184	170.667	226.667
ln(CFU/Worm)	9.25116	7.55834	8.36443	7.34062	6.03229	7.31322	8.74034	9.12333	9.43348	9.12333	9.58763	9.07681
est(d)	-0.0943068	-0.0237727	-0.0573597	-0.0147009	0.039813	-0.0135593	0.0144146	-0.00154339	-0.0144665	-0.00154339	-0.0208895	0.000394948
Time 48
48 worm batch
	YFP						dsRed
	0	10	20	50	100	200	0	10	20	50	100	200
Count	48	63	47	71	10	28	65	22	25	51	48	61
Dilution	4	3	3	2	2	2	4	4	4	3	3	3
CFU/Worm	20000	2625	1958.33	295.833	41.6667	116.667	27083.3	9166.67	10416.7	2125	2000	2541.67
#Worms	166	166	176	166	172	166	174	140	158	138	128	170
ln(CFU/Worm)	9.90349	7.87284	7.57985	5.6898	3.7297	4.75932	10.2067	9.12333	9.25116	7.66153	7.6009	7.84058
est(d)	-0.0271802	-0.0131039	0.0326909	0.0687843	0.095941	0.106412	-0.0610974	0	0.00759673	0.0609084	0.0827805	0.0515097

## Sheet: S3
S3A
MC4100 E3350-GmR-YFP and E3322-GmR-dsRed inoculated from plates into 1 mL LB + Gm30, grown ON at 37C
Inoculated at ~1:10^-5 in 1 mL S medium + 2xHKOP50 + Gm30, 3 tubes/2 tecnical reps per tube
Plate 40/100 uL
T0									T24
		3		2		1					3		2		1
		A	B	A	B	A	B				A	B	A	B	A	B
	Y	7	2	3	3	3	0			Y	6	3	24	31	26	36
	R	5	5	6	7	2	9			R	8	3	24	34	30	35
	D	2	2	2	2	2	2			D	6	6	5	5	5	5
CFU/mL	Y	17500	5000	7500	7500	7500	0		CFU/mL	Y	150000000	75000000	60000000	77500000	65000000	90000000
	R	12500	12500	15000	17500	5000	22500			R	200000000	75000000	60000000	85000000	75000000	87500000
	Total	30000	17500	22500	25000	12500	22500			Total	350000000	150000000	120000000	162500000	140000000	177500000
Pooled
T0									T24
		3	2	1	AVG	SD					3	2	1	AVG	SD
	Y	9	6	3						Y	9	55	62
	R	10	13	11						R	11	58	65
	D	2	2	2						D	6	5	5
		3	2	1							3	2	1
CFU/mL	Y	11250	7500	3750	7500	3750			CFU/mL	Y	112500000	68750000	77500000	86250000	2.31503e+07
	R	12500	16250	13750	14166.7	1909.41				R	137500000	72500000	81250000	9.70833e+07	3.52742e+07
	Total	23750	23750	17500	21666.7					Total	250000000	141250000	158750000	1.83333e+08
		0	24
	Y	7500	86250000		3750	2.31503e+07
	R	14166.7	9.70833e+07		1909.41	3.52742e+07
S3B
		Replicate (% dsRed)														Average change			%dsRed
		1	2	3	4	5	6	7	8	9	10	11	12			AVG	SD		AVG	SD
Day	0	0.733333	0.551724	0.545455	0.702128	0.611111	0.636364	0.627219	0.56	0.666667	0.616071	0.86	0.666667		0	0	0.0885892		0.648062	0.0885892	0.648062
	1	0.714286	0.833333	0.827586	0.885714	0.806452	0.782609	0.736842	0.711111	0.830508	0.90625	0.815789	0.763158		1	0.153075	0.0622394		0.801137	0.0622394	0.648062
	2	0.714286	0.735849	0.727273	0.733333	0.677966	0.753623	0.666667	0.765957	0.727273	0.792453	0.810811	0.785714		2	0.0928722	0.0436692		0.740934	0.0436692	0.648062
	3	0.666667	0.557143	0.65	0.711538	0.75	0.806452	0.711538	0.676471	0.711111	0.672414	0.776316	0.714286		3	0.0522664	0.0643728		0.700328	0.0643728	0.648062
	5	0.617647	0.491803	0.58	0.512195	0.322581	0.578947	0.5	0.714286	0.615385	0.617647	0.366667	0.608696		5	-0.10424	0.111921		0.543821	0.111921	0.648062
	6	0.551724	0.6	0.575758	0.711538	0.75	0.806452	0.711538	0.676471	0.711111	0.672414	0.776316	0.714286		6	0.0400724	0.0782169		0.688134	0.0782169	0.648062
	7	0.533333	0.541667	0.592593	0.512195	0.441176	0.535714	0.555556	0.678571	0.625	0.571429	0.74359	0.511628		7	-0.0778572	0.0810913		0.570204	0.0810913	0.648062
	8	0.65625	0.55	0.533333	0.571429	0.432432	0.571429	0.604651	0.666667	0.846154	0.5	0.714286	0.53125		8	-0.0499048	0.109803		0.598157	0.109803	0.648062
	9	0.551724	0.666667	0.674419	0.621622	0.641026	0.583333	0.606061	0.44186	0.529412	0.681818	0.558824	0.666667		9	-0.0461089	0.072336		0.601953	0.072336	0.648062
	10	0.803922	0.596491	0.539474	0.586207	0.67	0.529412	0.478261	0.387755	0.536585	0.563636	0.727273	0.534247		10	-0.068623	0.111189		0.579439	0.111189	0.648062
S3C
Worm Batch Digest										Supernatant
	4 hours				1 hour
	AU37				AU37						4 hours				1 hour
	0	-1	-2	-3	0	-1	-2	-3			0	-1	-2	-3	0	-1	-2	-3
YFP	14	11	44	10	14	8	5	0		YFP	49	46	34	38	54	29	33	31
dsRed	16	14	69	11	14	12	4	1		dsRed	42	36	26	32	49	33	41	41
Dilution	3	2	0	0	2	1	0	0		Dilution	6	5	4	3	6	5	4	3
Worms	54	34	30	32	39	29	43	22		YFP/mL	2450000000	230000000	17000000	1900000	2700000000	145000000	16500000	1550000
YFP/worm	864.198	107.843	4.88889	1.04167	119.658	9.1954	0.387597	0		dsRed/mL	2100000000	180000000	13000000	1600000	2450000000	165000000	20500000	2050000
dsRed/worm	987.654	137.255	7.66667	1.14583	119.658	13.7931	0.310078	0.151515
S3E-F
		Total Counts, Y-R					total counts R-Y
		Feed 0.5X					Feed 0.5X
		Day					Day
		0	1	2			0	1	2
Worm	1	0.69897	4.70757	4.44716		1	3.04139	2.47712	3.44248
	2	2.23045	4.7364	2.8451		2	2.81291	4.95665	4.44716
	3	2.31175	3.56467	2.95424		3	4.17609	1.74036	3.07918
	4	1.17609	2.77815	2.47712		4	4.11394	4.54407	4.25527
	5	1.90309	4.84819	4.44716		5	3.51188	4.54407	3.58546
	6	2.11394	3.65079	4.14613		6	3.47712	4.89209	3.54407
	7	2.60206	3.35315	2.90309		7	2.04139	2.51851	3.8451
	8	1.47712	4.75967	2.79588		8	2.34242	2.69897	2.8451
	9	1.81291	4.44483	3.39358		9	2.09691	4.26717	4.43933
	10	1.74036	4.89209	2.77815		10	3.67669	1.47712	2.81291
	11	0.69897	4.82282	4.49831		11	3.5563	4.12057	4.20412
	12	1.22011	1.90309	4.11727		12		2.04139	1.47712
	13	1.25042	4.07918	4.36173		13		2.13033	4.17609
	14		4.87506	2.49831		14		4.87795	2.14613
	15		3.04139	3.90309		15		2.20412	3.90309
	16		4.9345	3.24304		16		3.87506	2.62325
	17		1.60206	2.42325		17		1.87506	4.17609
	18		4.63849	2.74819		18		1.77815	1.87506
	19		3.33244	2.92942		19		4.65801	2.38021
	20			2.74036		20		2.86034	2
	21			4.61805		21		3.37107	4.16137
	22			3.92015		22		4.20412
	Average	1.63356	3.9455	3.41767			3.16792	3.27783	3.30565

## Sheet: S4A
AU37, 3 day adults
Bacteria MC4100 E3350 & E3322 grown ON 30C in 2 mL LB @300 RPM, +30 ug/mL gentamycin for selection
All washed and re-fed at dilution -3 (~10^6 CFU/mL) every 24 hours, 12 worms manually digested & dilution plated
Day 7														0
Single Worm Digests, 60/200 uL.														CFU/Worm
AU37
-3, Day 1														0																AU37
	1	2	3	4	5	6	7	8	9	10	11	12			1	2	3	4	5	6	7	8	9	10	11	12	AVG	SD			1	2	3	4	5	6	8	9	10	11
YFP	10	1	2	23	4	5	18	24						0	33.3333	3.33333	6.66667	766.667	13.3333	16.6667	60	80					122.5	261.684		YFP	122.5	1943.33	475.333	2509.09	4122.22	1579.39	878.788	1806.06	1806.06	827.273
dsRed	0	4	1	9	2	5	10	10						0	0	13.3333	3.33333	300	6.66667	16.6667	33.3333	33.3333					50.8333	101.462		dsRed	50.8333	1470	1513.33	3269.39	2977.78	1160.91	1754.55	3824.24	3824.24	1827.27
Dilution	0	0	0	1	0	0	0	0						Total	33.3333	16.6667	10	1066.67	20	33.3333	93.3333	113.333					173.333	362.92
														%dsRed	0	0.8	0.333333	0.28125	0.333333	0.5	0.357143	0.294118								SD	261.684	1935.32	492.66	2982.23	4091.02	1736.33	1049.68	1041.67	2097.82	767.075
Total	10	5	3	32	6	10	28	34	0	0	0	0		Residual	-33.3333	10	-3.33333	-466.667	-6.66667	0	-26.6667	-46.6667									101.462	1222.07	1438.12	3674.3	2389.43	1211.92	1430.33	4979.42	5154.65	2581.81
SD	0	0.894427	0.816497	2.54337	1.1547	1.58114	2.53546	2.65684	#DIV/0!	#DIV/0!	#DIV/0!	#DIV/0!		SD	0	2.98142	2.72166	84.7791	3.849	5.27046	8.45154	8.85615
																														CV	2.1362	0.995874	1.03645	1.18857	0.99243	1.09937	1.19447	0.576763	1.16154	0.927234
-3, Day 2														0																	1.99596	0.831337	0.950301	1.12385	0.802419	1.04394	0.815213	1.30207	1.34789	1.41293
	1	2	3	4	5	6	7	8	9	10	11	12			1	2	3	4	5	6	7	8	9	10	11	12	AVG	SD
YFP	0	61	44	16	50	5	30	19	67	12				0	0	2033.33	1466.67	533.333	1666.67	166.667	1000	6333.33	2233.33	4000			1943.33	1935.32
dsRed	60	9	43	45	0	93	21	10	0	7				0	2000	300	1433.33	1500	0	3100	700	3333.33	0	2333.33			1470	1222.07
Dilution	1	1	1	1	1	1	1	2	1	2				Total	2000	2333.33	2900	2033.33	1666.67	3266.67	1700	9666.67	2233.33	6333.33			3413.33	2589.78
														%dsRed	1	0.128571	0.494253	0.737705	0	0.94898	0.411765	0.344828	0	0.368421
Total	60	70	87	61	50	98	51	29	67	19	0	0		Residual	2000	-1733.33	-33.3333	966.667	-1666.67	2933.33	-300	-3000	-2233.33	-1666.67
SD	0	2.80051	4.66338	3.43559	0	2.17828	3.51468	2.55963	0	2.10263	#DIV/0!	#DIV/0!		SD	0	93.3503	155.446	114.52	0	72.6093	117.156	853.211	0	700.877
-3, Day 3														0
	1	2	3	4	5	6	7	8	9	10	11	12			1	2	3	4	5	6	7	8	9	10	11	12	AVG	SD
YFP	2	28	6	35	22	13	22	11	45	0				0	66.6667	933.333	200	116.667	733.333	433.333	733.333	36.6667	1500	0			475.333	492.66
dsRed	38	3	43	0	34	90	41	0	70	135				0	1266.67	100	1433.33	0	1133.33	3000	1366.67	0	2333.33	4500			1513.33	1438.12
Dilution	1	1	1	0	1	1	1	0	1	1				Total	1333.33	1033.33	1633.33	116.667	1866.67	3433.33	2100	36.6667	3833.33	4500			1988.67	1513.16
														%dsRed	0.95	0.0967742	0.877551	0	0.607143	0.873786	0.650794	0	0.608696	1
Total	40	31	49	35	56	103	63	11	115	135	0	0		Residual	1200	-833.333	1233.33	-116.667	400	2566.67	633.333	-36.6667	833.333	4500
SD	1.3784	1.64611	2.29463	0	3.65474	3.37034	3.78384	0	5.23367	0	#DIV/0!	#DIV/0!		SD	45.9468	54.8703	76.4875	0	121.825	112.345	126.128	0	174.456	0
-3, Day 4														0
	1	2	3	4	5	6	7	8	9	10	11	12			1	2	3	4	5	6	7	8	9	10	11	12	AVG	SD
YFP	0	8	0	1	21	52	0	20	49	71	21			0	0	2666.67	0	3.33333	7000	1733.33	0	6666.67	163.333	2366.67	7000		2509.09	2982.23
dsRed	171	24	179	99	32	51	30	3	0	38	1			0	5700	8000	5966.67	330	10666.7	1700	1000	1000	0	1266.67	333.333		3269.39	3674.3
Dilution	1	2	1	0	2	1	1	2	0	1	2			Total	5700	10666.7	5966.67	333.333	17666.7	3433.33	1000	7666.67	163.333	3633.33	7333.33		5778.48	5151.33
														%dsRed	1	0.75	1	0.99	0.603774	0.495146	1	0.130435	0	0.348624	0.0454545
Total	171	32	179	100	53	103	30	23	49	109	22	0		Residual	5700	5333.33	5966.67	326.667	3666.67	-33.3333	1000	-5666.67	-163.333	-1100	-6666.67
SD	0	2.44949	0	0.994987	3.56079	5.07421	0	1.61515	0	4.97517	0.977008	#DIV/0!		SD	0	816.497	0	3.31662	1186.93	169.14	0	538.382	0	165.839	325.669
-3, Day 5														0
	1	2	3	4	5	6	7	8	9	10	11	12			1	2	3	4	5	6	7	8	9	10	11	12	AVG	SD
YFP	15	44	19	1	139	3	20	15	60	85	66	0		0	5000	14666.7	6333.33	33.3333	4633.33	100	6666.67	5000	2000	2833.33	2200	0	4122.22	4091.02
dsRed	14	0	14	106	0	177	8	4	47	61	48	233		0	4666.67	0	4666.67	3533.33	0	5900	2666.67	1333.33	1566.67	2033.33	1600	7766.67	2977.78	2389.43
Dilution	2	2	2	1	1	1	2	2	1	1	1	1		Total	9666.67	14666.7	11000	3566.67	4633.33	6000	9333.33	6333.33	3566.67	4866.67	3800	7766.67	7100	3479.99
														%dsRed	0.482759	0	0.424242	0.990654	0	0.983333	0.285714	0.210526	0.439252	0.417808	0.421053	1
Total	29	44	33	107	139	180	28	19	107	146	114	233		Residual	-333.333	-14666.7	-1666.67	3500	-4633.33	5800	-4000	-3666.67	-433.333	-800	-600	7766.67
SD	2.69098	0	2.83912	0.995316	0	1.71756	2.39046	1.77705	5.13373	5.95934	5.27157	0		SD	896.994	0	946.374	33.1772	0	57.2519	796.819	592.349	171.124	198.645	175.719	0
-3, Day 6														0
	1	2	3	4	5	6	7	8	9	10	11	12			1	2	3	4	5	6	7	8	9	10	11	12	AVG	SD
YFP	14	3	99	29	38	11	52	13	16	11	39			0	466.667	100	3300	966.667	1266.67	366.667	173.333	433.333	5333.33	3666.67	1300		1579.39	1736.33
dsRed	89	24	0	91	9	19	1	21	2	9	20			0	2966.67	800	0	3033.33	300	633.333	3.33333	700	666.667	3000	666.667		1160.91	1211.92
Dilution	1	1	1	1	1	1	0	1	2	2	1			Total	3433.33	900	3300	4000	1566.67	1000	176.667	1133.33	6000	6666.67	1966.67		2740.3	2144.02
														%dsRed	0.864078	0.888889	0	0.758333	0.191489	0.633333	0.0188679	0.617647	0.111111	0.45	0.338983
Total	103	27	99	120	47	30	53	34	18	20	59	0		Residual	2500	700	-3300	2066.67	-966.667	266.667	-170	266.667	-4666.67	-666.667	-633.333
SD	3.47809	1.63299	0	4.68953	2.69752	2.63944	0.990521	2.83362	1.33333	2.22486	3.63598	#DIV/0!		SD	115.936	54.4331	0	156.318	89.9172	87.9815	3.30174	94.4541	444.444	741.62	121.199
-3, Day 8														0
	1	2	3	4	5	6	7	8	9	10	11	12			1	2	3	4	5	6	7	8	9	10	11	12	AVG	SD
YFP	20	103	51	9	15	4	0	5	16	10	57			0	666.667	3433.33	1700	300	500	133.333	0	166.667	533.333	333.333	1900		878.788	1049.68
dsRed	104	0	14	140	60	56	55	83	27	27	13			0	3466.67	0	466.667	4666.67	2000	1866.67	1833.33	2766.67	900	900	433.333		1754.55	1430.33
Dilution	1	1	1	1	1	1	1	1	1	1	1			Total	4133.33	3433.33	2166.67	4966.67	2500	2000	1833.33	2933.33	1433.33	1233.33	2333.33		2633.33	1148.53
														%dsRed	0.83871	0	0.215385	0.939597	0.8	0.933333	1	0.943182	0.627907	0.72973	0.185714
Total	124	103	65	149	75	60	55	88	43	37	70	0		Residual	2800	-3433.33	-1233.33	4366.67	1500	1733.33	1833.33	2600	366.667	566.667	-1466.67
SD	4.09563	0	3.3143	2.90798	3.4641	1.93218	0	2.17161	3.16962	2.70135	3.25357	#DIV/0!		SD	136.521	0	110.477	96.9328	115.47	64.4061	0	72.3871	105.654	90.045	108.452
-3, Day 9														0
	1	2	3	4	5	6	7	8	9	10	11	12			1	2	3	4	5	6	7	8	9	10	11	12	AVG	SD
YFP	61	129	72	59	91	61	41	34	64	65	0	46		0	2033.33	4300	2400	1966.67	3033.33	2033.33	1366.67	1133.33	2133.33	2166.67	0	1533.33	2008.33	1041.67
dsRed	0	14	2	2	60	8	105	14	0	33	53	23		0	0	466.667	66.6667	66.6667	2000	266.667	3500	466.667	0	1100	17666.7	766.667	2197.22	4979.42
Dilution	1	1	1	1	1	1	1	1	1	1	2	1		Total	2033.33	4766.67	2466.67	2033.33	5033.33	2300	4866.67	1600	2133.33	3266.67	17666.7	2300	4205.56	4414.09
														%dsRed	0	0.0979021	0.027027	0.0327869	0.397351	0.115942	0.719178	0.291667	0	0.336735	1	0.333333
Total	61	143	74	61	151	69	146	48	64	98	53	69		Residual	-2033.33	-3833.33	-2333.33	-1900	-1033.33	-1766.67	2133.33	-666.667	-2133.33	-1066.67	17666.7	-766.667
SD	0	3.55378	1.39497	1.39084	6.01323	2.65941	5.43013	3.14907	0	4.67844	0	3.91578		SD	0	118.459	46.4991	46.3612	200.441	88.647	181.004	104.969	0	155.948	0	130.526
-3, Day 10														0
	1	2	3	4	5	6	7	8	9	10	11	12			1	2	3	4	5	6	7	8	9	10	11	12	AVG	SD
YFP	3	3	20	8	82	17	10	13	6	19	37			0	100	100	666.667	266.667	2733.33	566.667	3333.33	4333.33	200	6333.33	1233.33		1806.06	2097.82
dsRed	56	39	80	23	2	183	16	3	79	55	60			0	1866.67	1300	2666.67	766.667	66.6667	6100	5333.33	1000	2633.33	18333.3	2000		3824.24	5154.65
Dilution	1	1	1	1	1	1	2	2	1	2	1			Total	1966.67	1400	3333.33	1033.33	2800	6666.67	8666.67	5333.33	2833.33	24666.7	3233.33		5630.3	6723.61
														%dsRed	0.949153	0.928571	0.8	0.741935	0.0238095	0.915	0.615385	0.1875	0.929412	0.743243	0.618557	#DIV/0!
Total	59	42	100	31	84	200	26	16	85	74	97	0		Residual	1766.67	1200	2000	500	-2666.67	5533.33	2000	-3333.33	2433.33	12000	766.667	0
SD	1.68744	1.66905	4	2.43628	1.39728	3.94398	2.48069	1.56125	2.36146	3.75787	4.78399	#DIV/0!		SD	56.248	55.6349	133.333	81.2095	46.5759	131.466	826.898	520.416	78.7152	1252.62	159.466	#DIV/0!
-3, Day 11														0
	1	2	3	4	5	6	7	8	9	10	11	12			1	2	3	4	5	6	7	8	9	10	11	12	AVG	SD
YFP	22	11	55	1	15	29	8	59	0	3	61			0	733.333	366.667	1833.33	333.333	500	966.667	266.667	1966.67	0	100	2033.33		827.273	767.075
dsRed	67	22	12	24	128	0	0	16	117	0	1			0	2233.33	733.333	400	8000	4266.67	0	0	533.333	3900	0	33.3333		1827.27	2581.81
Dilution	1	1	1	2	1	1	1	1	1	1	1			Total	2966.67	1100	2233.33	8333.33	4766.67	966.667	266.667	2500	3900	100	2066.67		2654.55	2374.83
														%dsRed	0.752809	0.666667	0.179104	0.96	0.895105	0	0	0.213333	1	0	0.016129	#DIV/0!
Total	89	33	67	25	143	29	8	75	117	3	62	0		Residual	1500	366.667	-1433.33	7666.67	3766.67	-966.667	-266.667	-1433.33	3900	-100	-2000	0
SD	4.06962	2.70801	3.13859	0.979796	3.66423	0	0	3.54777	0	0	0.991903	#DIV/0!		SD	135.654	90.2671	104.62	326.599	122.141	0	0	118.259	0	0	33.0634	#DIV/0!

## Sheet: S4B
2015-4-29 2ColorFeed+HKOP50
Day 3
CFU/Worm
AU37
D0	Day3
	1	2	3	4	5	6	7	8	9	10	11	12	13
YFP	83333.3	22333.3	33.3333	10	123333	93333.3	60	13666.7	40000	266.667	14000	31333.3	54333.3
dsRed	106667	24000	46.6667	23.3333	96666.7	120000	53.3333	55666.7	23666.7	633.333	22333.3	27333.3	5000
Total	190000	46333.3	80	33.3333	220000	213333	113.333	69333.3	63666.7	900	36333.3	58666.7	59333.3
%dsRed	0.561404	0.517986	0.583333	0.7	0.439394	0.5625	0.470588	0.802885	0.371728	0.703704	0.614679	0.465909	0.0842697
Residual	23333.3	1666.67	13.3333	13.3333	-26666.7	26666.7	-6.66667	42000	-16333.3	366.667	8333.33	-4000	-49333.3
SD	12487.8	1963.7	8.05076	4.83046	13440.2	13228.8	9.70143	1912.48	2226.29	79.0895	1693.67	2205.94	1235.4
D-2
	1	2	3	4	5	6	7	8	9	10	11	12	13	14
YFP	50	16333.3	15666.7	86666.7	4300	10	20333.3	2333.33	94666.7	48000	14666.7	833.333	0.1	1300
dsRed	100	0.1	8000	73333.3	1466.67	26.6667	24333.3	2000	5000	12333.3	67333.3	1000	300	866.667
Total	150	16333.4	23666.7	160000	5766.67	36.6667	44666.7	4333.33	99666.7	60333.3	82000	1833.33	300.1	2166.67
%dsRed	0.666667	6.12241e-06	0.338028	0.458333	0.254335	0.727273	0.544776	0.461538	0.0501672	0.20442	0.821138	0.545455	0.999667	0.4
Residual	50	-16333.2	-7666.67	-13333.3	-2833.33	16.6667	4000	-333.333	-89666.7	-35666.7	52666.7	166.667	299.9	-433.333
SD	10.5409	0	1328.63	11506.8	190.931	4.92366	1921.55	599.145	1258.19	1808.51	2003.61	123.091	0	131.656
D-5
	1	2	3	4	5	6	7	8	9	10	11	12	13
YFP	36.6667	0.1	0.1	0.1	3000	390	7333.33	26.6667	1233.33	34333.3	63000	0.1	44000
dsRed	123.333	133.333	27000	3333.33	49333.3	6.66667	47333.3	40	333.333	49333.3	11666.7	573.333	29333.3
Total	160	133.433	27000.1	3333.43	52333.3	396.667	54666.7	66.6667	1566.67	83666.7	74666.7	573.433	73333.3
%dsRed	0.770833	0.999251	0.999996	0.99997	0.942675	0.0168067	0.865854	0.6	0.212766	0.589641	0.15625	0.999826	0.4
Residual	86.6667	133.233	26999.9	3333.23	46333.3	-383.333	40000	13.3333	-900	15000	-51333.3	573.233	-14666.7
SD	9.70634	0	0	0	970.915	4.67426	1454.83	7.30297	93.5256	2597.71	1811.42	0	2422.12

[truncated: 2 more sheets: S6, S7]
