# Supplementary material for: Stochastic assembly produces heterogeneous communities in the Caenorhabditis elegans intestine
Source: PLoS Biol. 2017 Mar 3;15(3):e2000633. doi: 10.1371/journal.pbio.2000633 (PMC5336226; doi:10.1371/journal.pbio.2000633)
Supplement: S2 Data — (TXT) [file pbio.2000633.s010.txt]

#### Code to generate histogram data in Figure 3C
#### Executed in iPython Notebook

from pylab import *
import os
import pysces

import stochpy
import numpy as np
from scipy import stats
import matplotlib.pyplot as plt

smod = stochpy.SSA()
output_dir=('/home/nic/Stochpy')
matplotlib.rcParams.update({'font.size': 24})

#####################################
### Silence output during simulations
import contextlib
import sys
import cStringIO

@contextlib.contextmanager
def nostdout():
    save_stdout = sys.stdout
    sys.stdout = cStringIO.StringIO()
    yield
    sys.stdout = save_stdout

####################################
#Generate a series of trajectories, save the last time point from each
runs=24
#lastTime=np.zeros((2,runs)) #Use when not tau-leaping
lastTime=np.zeros((3,runs))
smod = stochpy.SSA()
smod.Model('neutralLV.psc') #Code in Methods

# Change these parameters to get different plots
smod.ChangeParameter('m',0.1)
smod.ChangeParameter('d',0.4)
smod.ChangeParameter('r',0.6)
smod.ChangeParameter('K',100000)
smod.ChangeInitialSpeciesAmount('DSRed',0)
smod.ChangeInitialSpeciesAmount('YFP',0)

for i in range(0,runs):
    with nostdout():
        smod.DoStochSim(end=72,mode='time',method='TauLeaping',trajectories=1, IsOnlyLastTimepoint=True)
    lastTime[:,i]=smod.data_stochsim.species
fract2 = lastTime[0,:]/(lastTime[0,:]+lastTime[1,:])

####### Plot histogram of simulation data
fig, ax = plt.subplots()
rects1 = ax.hist(fract2*100, range=[0,100], color='#cccccc')
ax.tick_params(axis='x', pad=10)
ax.set_xlabel('%dsRed')
ax.set_ylabel('#Worms')
ax.set_xlim([0,100])
x1,x2,y1,y2 = plt.axis()
plt.axis((0,100,0,15))

############### Figure S2B ###################
x=([0,1,2,3,4,5])
plt.figure()
plt.scatter(numpy.log10(lastTime[0,:]), numpy.log10(lastTime[1,:]))
plt.plot(x,x, 'r--')
x1,x2,y1,y2 = plt.axis()
plt.axis((0,5,0,5))
plt.show()
