# Supplementary material for: Stochastic assembly produces heterogeneous communities in the Caenorhabditis elegans intestine
Source: PLoS Biol. 2017 Mar 3;15(3):e2000633. doi: 10.1371/journal.pbio.2000633 (PMC5336226; doi:10.1371/journal.pbio.2000633)
Supplement: S3 Data — (TXT) [file pbio.2000633.s011.txt]

#Figure 4B code
from pylab import *
%pylab inline
import os
import numpy as np
import numpy.random as npr
import pysces
from scipy import stats
import matplotlib.pyplot as plt
from pylab import *

import stochpy
smod = stochpy.SSA()
output_dir=('/home/nic/Stochpy')
matplotlib.rcParams.update({'font.size': 24})
from random import randint

#######################
#Silence output to notebook during simulation runs
import contextlib
import sys
import cStringIO
@contextlib.contextmanager
def nostdout():
    save_stdout = sys.stdout
    sys.stdout = cStringIO.StringIO()
    yield
    sys.stdout = save_stdout

##########################
#Bimodality coeff parameter scan
b=([0.2, 0.3, 0.4, 0.5, 0.6])
d=([0.1, 0.2, 0.3, 0.4, 0.5])
K=([30000, 100000, 300000])
c=([0.01, 0.1, 1, 10, 100, 1000])
runs=24 #number of worms per run
reps=50 #number of reps per parameter combination
ntests=size(b)*size(K)*reps*size(d) #parameter combinations
BC=np.zeros((ntests,6))
simFrac=np.zeros((size(c),runs)) #Holds last data point for worms (n=runs) across all colonization rates
toggle=0 #track passage through parameter space; max is ntests-1

smod = stochpy.SSA()
smod.Model('neutralLV.psc')
smod.ChangeInitialSpeciesAmount('DSRed',0)
smod.ChangeInitialSpeciesAmount('YFP',0)

for j in range(0, size(b)):
    for x in range(0, j):
        for k in range(0, size(K)):
            for m in range(0, reps):
                for n in range(0, size(c)):
                    lastTime=np.zeros((3,runs))
                    smod.ChangeParameter('m',c[n])
                    #smod.ChangeParameter('d',d[j])
                    #smod.ChangeParameter('r',0.6)
                    #smod.ChangeParameter('d',b[j]-0.1)
                    smod.ChangeParameter('d',d[x])
                    smod.ChangeParameter('r',b[j])
                    smod.ChangeParameter('K',K[k])
                    for i in range(0,runs):
                        with nostdout():
                            smod.DoStochSim(end=192,mode='time',method='TauLeaping',trajectories=1, IsOnlyLastTimepoint=True)
                        lastTime[:,i]=smod.data_stochsim.species
                    simFrac[n,:] = lastTime[0,:]/(lastTime[0,:]+lastTime[1,:])
                    simFrac[isnan(simFrac)]=randint(0,1) #Replace NAN with 0 or 1
                #first bias-corrected skewness
                skewdata=np.zeros(size(c))
                skewdata[0]=stats.skew(simFrac[0,:], bias=False)
                skewdata[1]=stats.skew(simFrac[1,:], bias=False)
                skewdata[2]=stats.skew(simFrac[2,:], bias=False)
                skewdata[3]=stats.skew(simFrac[3,:], bias=False)
                skewdata[4]=stats.skew(simFrac[4,:], bias=False)
                skewdata[5]=stats.skew(simFrac[5,:], bias=False)
                #Now excess unbiased (Fisher's) kurtosis (subtract 3 to normalize to 0)
                kurt=np.zeros(size(c))
                kurt[0]=stats.kurtosis(simFrac[0,:], bias=False)
                kurt[1]=stats.kurtosis(simFrac[1,:], bias=False)
                kurt[2]=stats.kurtosis(simFrac[2,:], bias=False)
                kurt[3]=stats.kurtosis(simFrac[3,:], bias=False)
                kurt[4]=stats.kurtosis(simFrac[4,:], bias=False)
                kurt[5]=stats.kurtosis(simFrac[5,:], bias=False)
                #Finally bimodality coeff
                BC[toggle,0]=(skewdata[0]*skewdata[0]+1)/(kurt[0]+3*(((24-1)*(24-1))/((24-2)*(24-3))))
                BC[toggle,1]=(skewdata[1]*skewdata[1]+1)/(kurt[1]+3*(((24-1)*(24-1))/((24-2)*(24-3))))
                BC[toggle,2]=(skewdata[2]*skewdata[2]+1)/(kurt[2]+3*(((24-1)*(24-1))/((24-2)*(24-3))))
                BC[toggle,3]=(skewdata[3]*skewdata[3]+1)/(kurt[3]+3*(((24-1)*(24-1))/((24-2)*(24-3))))
                BC[toggle,4]=(skewdata[4]*skewdata[4]+1)/(kurt[4]+3*(((24-1)*(24-1))/((24-2)*(24-3))))
                BC[toggle,5]=(skewdata[5]*skewdata[5]+1)/(kurt[5]+3*(((24-1)*(24-1))/((24-2)*(24-3))))
                #if(any(isnan(BC[toggle,:]))):
                toggle=toggle+1
    
fig, ax = plt.subplots()
ax.boxplot(BC)
ax.set_xlabel('Sample')
ax.set_ylabel('Bimodality Coefficient')
hlines(0.55,0, 6, color='r', linestyle='--')
xlim([0,6])

## Correct matrix size and check simulation data
BCshort=BC[0:1500,:]
fig, ax = plt.subplots()
ax.boxplot(BCshort)

#######################################
#Create top and bottom boundaries for BC from simulations
# Need to exclude inf values, so...
top=zeros(6)
bottom=zeros(6)
for i in range(0,6):
    temp=BCshort[:,i]
    top[i]=average(temp[temp<100]) + std(temp[temp<100])
    bottom[i]=average(temp[temp<100]) - std(temp[temp<100])
top

####################################
# Actual data for bootstrap
# 2015-7-31 data
# AU37 worms, fed 10^6-10^9 CFU/mL 50/50 color mix, no heat-killed OP50. Disrupted in 96-well plate with Si-carbonate grit.
# Plotting %dsRed
# Day 7 data
d0_7_31 =np.array([0.60,0.69,0.50,0.71,0.60,0.58,0.47,0.62,0.58,0.61,0.61,0.17,0.40,0.37,0.73,0.58,0.92,0.82,0.33,0.51,0.46,0.55,0.67,0.37])
d1_7_31 =np.array([0.30,0.46,0.75,0.73,0.46,0.60,0.66,0.77,0.07,0.48,0.38,0.62,0.62,0.74,0.63,0.41,0.68,0.69,0.47,0.76,0.50,0.82,0.46,0.26])
d2_7_31 =np.array([0.67,1.00,0.05,0.93,0.67,0.70,0.83,0.91,0.73,0.58,0.95,0.83,0.03,0.68,0.88,0.91,0.68,0.89,0.99,0.91,0.74,0.22,0.26,0.80])
d3_7_31 =np.array([0.00,0.87,0.98,0.02,0.89,0.32,0.00,0.99,0.99,0.87,0.90,0.79,0.04,0.53,0.99,0.99,0.78,0.02,0.93,0.30,0.99,0.85,0.80,0.13])
# 2016_1_18 data
# AU37 worms, fed 10^6-10^9 CFU/mL 50/50 color mix, no heat-killed OP50. Disrupted in 96-well plate with Si-carbonate grit.
# Plotting %dsRed
# Day 7 data
d0_1_18 =np.array([1.00,1.00,0.75,0.96,0.52,0.92,0.61,1.00,0.44,0.59,0.68,0.72,0.54,0.32,0.98,0.63,0.56,0.59,0.83,0.41,0.39,0.89,0.58,0.63])
d1_1_18 =np.array([0.16,0.89,0.98,0.87,0.76,0.12,0.62,0.23,0.32,0.89,0.96,0.30,0.93,0.95,0.91,0.20,0.09,0.71,0.55,0.08,0.55,0.80,0.76,0.59])
d2_1_18 =np.array([0.14,1.00,0.95,1.00,0.67,1.00,0.02,0.10,1.00,0.95,0.98,0.00,0.85,0.02,0.10,0.50,0.88,1.00,0.19,0.24,0.00])
d3_1_18 =np.array([1.00,0.36,0.55,0.33,0.82,0.00,0.16,1.00,0.05,0.11,1.00,0.68,0.31,0.28,0.32,0.99,0.99,0.74,0.13,0.80,1.00])
#day 8 data, 2015-8-31 AU37, 10^6 CFU/mL
d3_8_31=np.array([0.84,0.00,0.22,0.94,0.80,0.93,1.00,0.94,0.63,0.73,0.19])
# Concatenate AU37 data
d0=np.concatenate((d0_1_18, d0_7_31), axis=1)
d1=np.concatenate((d1_1_18, d1_7_31), axis=1)
d2=np.concatenate((d2_1_18, d2_7_31), axis=1)
d3=np.concatenate((d3_1_18, d3_7_31), axis=1)
d3=np.concatenate((d3, d3_8_31), axis=1)

########################################################
#Bimodality coeff bootstrap of AU37 data

matplotlib.rcParams.update({'font.size': 24})
nreps=10000
bootBC=np.zeros((5,nreps))
for i in range (0,nreps):
    d0_new=npr.choice(d0, size=(len(d0),1), replace=True)
    d1_new=npr.choice(d1, size=(len(d1),1), replace=True)
    d2_new=npr.choice(d2, size=(len(d2),1), replace=True)
    d3_new=npr.choice(d3, size=(len(d3),1), replace=True)
    #first bias-corrected skewness
    skewdata=np.zeros(4)
    skewdata[0]=stats.skew(d3_new, bias=False)
    skewdata[1]=stats.skew(d2_new, bias=False)
    skewdata[2]=stats.skew(d1_new, bias=False)
    skewdata[3]=stats.skew(d0_new, bias=False)
    #Now excess unbiased (Fisher's) kurtosis (subtract 3 to normalize to 0)
    kurt=np.zeros(4)
    kurt[0]=stats.kurtosis(d3_new, bias=False)
    kurt[1]=stats.kurtosis(d2_new, bias=False)
    kurt[2]=stats.kurtosis(d1_new, bias=False)
    kurt[3]=stats.kurtosis(d0_new, bias=False)
    bootBC[1,i]=(skewdata[0]*skewdata[0]+1)/(kurt[0]+3*(((size(d3)-1)*(size(d3)-1))/((size(d3)-2)*(size(d3)-3))))
    bootBC[2,i]=(skewdata[1]*skewdata[1]+1)/(kurt[1]+3*(((size(d2)-1)*(size(d2)-1))/((size(d2)-2)*(size(d2)-3))))
    bootBC[3,i]=(skewdata[2]*skewdata[2]+1)/(kurt[2]+3*(((size(d1)-1)*(size(d1)-1))/((size(d1)-2)*(size(d1)-3))))
    bootBC[4,i]=(skewdata[3]*skewdata[3]+1)/(kurt[3]+3*(((size(d0)-1)*(size(d0)-1))/((size(d0)-2)*(size(d0)-3))))


############################
# Plot everything

x=([1,2,3,4,5,6])
fig, ax = plt.subplots()
ax.boxplot(transpose(bootBC))
#ax.set_xlabel('Sample')
ax.set_ylabel('Bimodality Coefficient')
hlines(0.55,0, 6, color='r', linestyle='--')
ax.plot(x,top,
         x, bottom, color='grey')
ax.fill_between(x, top, bottom, color='grey', alpha='0.5')
x1,x2,y1,y2 = plt.axis()
plt.axis((1,6, 0.0, 1.2))
