# Supplementary material for: Stochastic assembly produces heterogeneous communities in the Caenorhabditis elegans intestine
Source: PLoS Biol. 2017 Mar 3;15(3):e2000633. doi: 10.1371/journal.pbio.2000633 (PMC5336226; doi:10.1371/journal.pbio.2000633)
Supplement: S4 Data — (TXT) [file pbio.2000633.s012.txt]

#### Code to generate plots in Fig S7
#### Executed in iPython Notebook

from pylab import *
import os
import pysces

import stochpy
import numpy as np
from scipy import stats
import matplotlib.pyplot as plt

smod = stochpy.SSA()
output_dir=('/home/nic/Stochpy')
matplotlib.rcParams.update({'font.size': 24})

#####################################
### Silence output during simulations
import contextlib
import sys
import cStringIO

@contextlib.contextmanager
def nostdout():
    save_stdout = sys.stdout
    sys.stdout = cStringIO.StringIO()
    yield
    sys.stdout = save_stdout

####################################
smod.Model('neutralLV.psc') #Methods
#Change these parameters
smod.ChangeParameter('m',0.1)
smod.ChangeParameter('d',0.04)
smod.ChangeParameter('r',0.1)
smod.ChangeParameter('K',100000)
smod.ChangeInitialSpeciesAmount('DSRed',0)
smod.ChangeInitialSpeciesAmount('YFP',0)

smod.DoStochSim(end=200,mode='time',method='TauLeaping',trajectories=48)
smod.Export2File()
smod.GetRegularGrid()
with nostdout():
    smod.PlotAverageSpeciesTimeSeries(colors=['#ff0000', '#00ff00'], IsLegend=False, linestyle='solid', marker='.')
stochpy.plt.ylabel('Bacteria/worm')
stochpy.plt.xlabel('Time (h)')
stochpy.plt.yscale('log')
plt.title('')
plt.ylim([1,100000])
